# Supplementary material for: ABA Speeds Up the Progress of Color in Developing F. chiloensis Fruit through the Activation of PAL, CHS and ANS, Key Genes of the Phenylpropanoid/Flavonoid and Anthocyanin Pathways
Source: Int J Mol Sci. 2022 Mar 31;23(7):3854. doi: 10.3390/ijms23073854 (PMC8998795; doi:10.3390/ijms23073854)
Supplement: Supplementary file 1 [file ijms-23-03854-s001.zip]

Archive with 1 entries (1 files):
- ijms-1623280-supplementary.pdf
